# Supplementary material for: Rosmarinic Acid and Flavonoids of the Seagrass Zostera noltei: New Aspects on Their Quantification and Their Correlation with Sunlight Exposure
Source: Plants (Basel). 2023 Dec 6;12(24):4078. doi: 10.3390/plants12244078 (PMC10748107; doi:10.3390/plants12244078)
Supplement: Supplementary file 1 [file plants-12-04078-s001.zip]

Archive with 1 entries (1 files):
- plants-2739921-supplementary.pdf
